# Supplementary material for: Phylogenetic analysis of the genus Laparocerus, with comments on colonisation and diversification in Macaronesia (Coleoptera, Curculionidae, Entiminae)
Source: Zookeys. 2017 Feb 2;(651):1–77. doi: 10.3897/zookeys.651.10097 (PMC5345357; doi:10.3897/zookeys.651.10097)
Supplement: XML Treatment for Aridotrox [file zookeys.651.10097-treatment1.xml]

<!DOCTYPE tp:taxon-treatment
  PUBLIC "-//TaxonX//DTD Taxonomic Treatment Publishing DTD v0 20100105//EN" "tax-treatment-NSO.dtd">
<tp:taxon-treatment xmlns:tp="http://www.plazi.org/taxpub"><tp:treatment-meta><kwd-group><label>Taxon classification</label><kwd><named-content content-type="kingdom">Animalia</named-content></kwd><kwd><named-content content-type="order">Coleoptera</named-content></kwd><kwd><named-content content-type="family">Curculionidae</named-content></kwd></kwd-group><mixed-citation publication-type="journal"><person-group><name><surname>Machado</surname><given-names>Antonio</given-names></name><name><surname>Rodríguez-Expósito</surname><given-names>Eduardo</given-names></name><name><surname>López</surname><given-names>Mercedes</given-names></name><name><surname>Hernández</surname><given-names>Mariano</given-names></name></person-group><article-title>Phylogenetic analysis of the genus <italic><tp:taxon-name><tp:taxon-name-part taxon-name-part-type="genus">Laparocerus</tp:taxon-name-part></tp:taxon-name></italic>, with comments on colonisation and diversification in Macaronesia (<tp:taxon-name><tp:taxon-name-part taxon-name-part-type="order">Coleoptera</tp:taxon-name-part></tp:taxon-name>, <tp:taxon-name><tp:taxon-name-part taxon-name-part-type="family">Curculionidae</tp:taxon-name-part></tp:taxon-name>, <tp:taxon-name><tp:taxon-name-part taxon-name-part-type="subfamily">Entiminae</tp:taxon-name-part></tp:taxon-name>)</article-title><source>Zookeys</source><day>2</day><month>2</month><year>2017</year><volume>2017</volume><issue>651</issue><fpage>1</fpage><lpage>77</lpage><pub-id pub-id-type="doi">10.3897/zookeys.651.10097</pub-id></mixed-citation></tp:treatment-meta><tp:nomenclature><label>Subgenus</label><tp:taxon-name>
            <tp:taxon-name-part taxon-name-part-type="subgenus">Aridotrox</tp:taxon-name-part>
            <object-id xmlns:xlink="http://www.w3.org/1999/xlink" content-type="zoobank" xlink:type="simple">http://zoobank.org/5C122A11-A9FB-47DC-A19C-2759DB03E1A9</object-id>
          </tp:taxon-name><tp:taxon-authority>Machado</tp:taxon-authority><tp:taxon-status xmlns:xlink="http://www.w3.org/1999/xlink" xlink:type="simple">subg. n.</tp:taxon-status></tp:nomenclature><tp:treatment-sec sec-type="type species" id="SECID0EUKDI"><title>Type species.</title><p>
            <italic><tp:taxon-name><tp:taxon-name-part taxon-name-part-type="genus">Laparocerus</tp:taxon-name-part> <tp:taxon-name-part taxon-name-part-type="species">rasus</tp:taxon-name-part></tp:taxon-name></italic> Wollaston, 1864, by present designation. Fig. <xref ref-type="fig" rid="F12">12A</xref>.</p><fig id="F12" position="float" orientation="portrait"><label>Figure 12.</label><caption><p>
          <italic><tp:taxon-name><tp:taxon-name-part taxon-name-part-type="genus">Laparocerus</tp:taxon-name-part></tp:taxon-name></italic> subgenus type species. <bold>A</bold> <italic><tp:taxon-name><tp:taxon-name-part taxon-name-part-type="genus">Laparocerus</tp:taxon-name-part></tp:taxon-name></italic> (<italic><tp:taxon-name><tp:taxon-name-part taxon-name-part-type="subgenus">Aridotrox</tp:taxon-name-part></tp:taxon-name></italic> subg. n.) <italic>rasus rasus</italic> Wollaston, 1864 <bold>B</bold> <italic><tp:taxon-name><tp:taxon-name-part taxon-name-part-type="genus">Laparocerus</tp:taxon-name-part></tp:taxon-name></italic> (<italic><tp:taxon-name><tp:taxon-name-part taxon-name-part-type="subgenus">Purpuranius</tp:taxon-name-part></tp:taxon-name></italic> subg. n.) <italic>maxorata</italic> Machado, 2011 <bold>C</bold> <italic><tp:taxon-name><tp:taxon-name-part taxon-name-part-type="genus">Laparocerus</tp:taxon-name-part></tp:taxon-name></italic> (<italic><tp:taxon-name><tp:taxon-name-part taxon-name-part-type="subgenus">Bencomius</tp:taxon-name-part></tp:taxon-name></italic> subg. n.) <italic>grossepunctatus</italic> Wollaston, 1864.</p></caption><graphic xmlns:xlink="http://www.w3.org/1999/xlink" xlink:href="zookeys-651-001-g012.jpg" position="float" orientation="portrait" xlink:type="simple" id="oo_120892.jpg"/></fig></tp:treatment-sec><tp:treatment-sec sec-type="etymology" id="SECID0ETNDI"><title>Etymology.</title><p>The name is a combination of the Latin ‘aridus’, meaning arid and the latinisation of the Greek term ‘trōx’, meaning gnawer, applied to weevils. Gender masculine.</p></tp:treatment-sec><tp:treatment-sec sec-type="Species assigned" id="SECID0EYNDI"><title>Species assigned.</title><p>
            <italic><tp:taxon-name><tp:taxon-name-part taxon-name-part-type="genus">Laparocerus</tp:taxon-name-part> <tp:taxon-name-part taxon-name-part-type="species">colonnellii</tp:taxon-name-part></tp:taxon-name></italic> Machado, 2011; <italic><tp:taxon-name><tp:taxon-name-part taxon-name-part-type="genus">Laparocerus</tp:taxon-name-part> <tp:taxon-name-part taxon-name-part-type="species">dispar</tp:taxon-name-part></tp:taxon-name></italic> Wollaston, 1864; <italic><tp:taxon-name><tp:taxon-name-part taxon-name-part-type="genus">Laparocerus</tp:taxon-name-part> <tp:taxon-name-part taxon-name-part-type="species">inexpectatus</tp:taxon-name-part></tp:taxon-name></italic> Machado, 2011; <italic><tp:taxon-name><tp:taxon-name-part taxon-name-part-type="genus">Laparocerus</tp:taxon-name-part> <tp:taxon-name-part taxon-name-part-type="species">rasus</tp:taxon-name-part></tp:taxon-name></italic> Wollaston, 1864; <italic><tp:taxon-name><tp:taxon-name-part taxon-name-part-type="genus">Laparocerus</tp:taxon-name-part> <tp:taxon-name-part taxon-name-part-type="species">susicus</tp:taxon-name-part></tp:taxon-name></italic> (Escalera, 1914); and <italic><tp:taxon-name><tp:taxon-name-part taxon-name-part-type="genus">Laparocerus</tp:taxon-name-part> <tp:taxon-name-part taxon-name-part-type="species">xericola</tp:taxon-name-part></tp:taxon-name></italic> Machado, 2011.</p></tp:treatment-sec><tp:treatment-sec sec-type="Diagnostic remarks" id="SECID0EAQDI"><title>Diagnostic remarks.</title><p>
            <italic><tp:taxon-name><tp:taxon-name-part taxon-name-part-type="genus">Laparocerus</tp:taxon-name-part></tp:taxon-name></italic> endemic to the eastern Canary Islands and to western Morocco, of small to large size (3.9–8.5 mm) and rather uniform outlook with elongate-ovate elytra in males and ovate in females. The integument is dull and brown with cover of lanceolate scales and no erect hairs (except in <italic><tp:taxon-name><tp:taxon-name-part taxon-name-part-type="genus">Laparocerus</tp:taxon-name-part> <tp:taxon-name-part taxon-name-part-type="species">colonnellii</tp:taxon-name-part></tp:taxon-name></italic>, shiny with long separate hairs). Antennae are slender with thin and briefly capitate scape.</p><p>Protibiae straight, with outer apical angle blunt; male metatibiae with a short and deep preapical notch (Fig. <xref ref-type="fig" rid="F2">2F</xref>) in the outer face shaping the mucro as a flat transversal blade, except in <italic><tp:taxon-name><tp:taxon-name-part taxon-name-part-type="genus">Laparocerus</tp:taxon-name-part> <tp:taxon-name-part taxon-name-part-type="species">dispar</tp:taxon-name-part></tp:taxon-name></italic>, <italic><tp:taxon-name><tp:taxon-name-part taxon-name-part-type="genus">Laparocerus</tp:taxon-name-part> <tp:taxon-name-part taxon-name-part-type="species">xericola</tp:taxon-name-part></tp:taxon-name></italic> and two subspecies of <italic><tp:taxon-name><tp:taxon-name-part taxon-name-part-type="genus">Laparocerus</tp:taxon-name-part> <tp:taxon-name-part taxon-name-part-type="species">susicus</tp:taxon-name-part></tp:taxon-name></italic>. Its presence in <italic><tp:taxon-name><tp:taxon-name-part taxon-name-part-type="genus">Laparocerus</tp:taxon-name-part> <tp:taxon-name-part taxon-name-part-type="species">susicus</tp:taxon-name-part> <tp:taxon-name-part taxon-name-part-type="subspecies">inexpectatus</tp:taxon-name-part></tp:taxon-name></italic> may be a reason to promote this subspecies to species status once the relationships among the species complex has been clarified.</p><p>Aedeagus with several double-rows of denticles in the internal sac of penis (2 apical, 2 median and 4 basal, reduced in <italic><tp:taxon-name><tp:taxon-name-part taxon-name-part-type="genus">Laparocerus</tp:taxon-name-part> <tp:taxon-name-part taxon-name-part-type="species">colonnellii</tp:taxon-name-part></tp:taxon-name></italic> and <italic><tp:taxon-name><tp:taxon-name-part taxon-name-part-type="genus">Laparocerus</tp:taxon-name-part> <tp:taxon-name-part taxon-name-part-type="species">dispar</tp:taxon-name-part></tp:taxon-name></italic>) with a saddle-shaped sclerite (not much sclerotised) in pre-middle position: gonoporal diverticulum tubular and long, not much longer than blind diverticulum. Female gonostyli long and cylindrical placed subapically.</p><p>Unique to this subgenus is an isoleucine triplet coding instead of phenylalanine (both non-polar amino acids) in position 51 of the mitochondrial <abbrev xmlns:xlink="http://www.w3.org/1999/xlink" xlink:title="cytochrome c oxidase subunit II" id="ABBRID0EITDI" xlink:type="simple">COII</abbrev> gene.</p></tp:treatment-sec><tp:treatment-sec><!--Section generated to contain objects referenced in tp:taxon-treatment.--><fig id="F2" position="float" orientation="portrait"><label>Figure 2.</label><caption><p>Geological ages of the Canary Islands and Selvagens (<xref ref-type="bibr" rid="B17">Carracedo 2011</xref>), Madeira island (<xref ref-type="bibr" rid="B132">Schmincke 1998</xref>), Porto Santo (<xref ref-type="bibr" rid="B52">Geldmacher et al. 2000</xref>), and the Desertas (<xref ref-type="bibr" rid="B134">Schwartz et al. 2005</xref>) in million of years (Ma).</p></caption><graphic xmlns:xlink="http://www.w3.org/1999/xlink" xlink:href="zookeys-651-001-g002.jpg" position="float" orientation="portrait" xlink:type="simple" id="oo_120876.jpg"/></fig></tp:treatment-sec><ref-list><ref id="B17"><mixed-citation xmlns:xlink="http://www.w3.org/1999/xlink" xlink:type="simple">
          <person-group><name name-style="western"><surname>Carracedo</surname><given-names>JC</given-names></name></person-group> (<year>2011</year>) <source>Geología de Canarias I. (Origen, evolución, edad y volcanismo).</source> <publisher-name>Editorial Rueda</publisher-name>, <publisher-loc>Madrid</publisher-loc>, <size units="page">398 pp</size>.</mixed-citation></ref><ref id="B132"><mixed-citation xmlns:xlink="http://www.w3.org/1999/xlink" xlink:type="simple">
          <person-group><name name-style="western"><surname>Schmincke</surname><given-names>HU</given-names></name></person-group> (<year>1998</year>) <article-title>Zeitliche, strukturelle und vulkanische Entwicklung der Kanarischen Inseln, der Selvagens-Inseln und des Madeira-Archipels.</article-title> In: <person-group><name name-style="western"><surname>Bischoff</surname><given-names>W</given-names></name></person-group> (<role>Ed.</role>) <source>Die Reptilien der Kanarischen Inseln, der Selvagens-Inseln und des Madeira-archipels</source>. <publisher-name>Aula</publisher-name>, <publisher-loc>Wiesbaden</publisher-loc>, <fpage>27</fpage>–<lpage>69</lpage>.</mixed-citation></ref><ref id="B52"><mixed-citation xmlns:xlink="http://www.w3.org/1999/xlink" xlink:type="simple">
          <person-group><name name-style="western"><surname>Geldmacher</surname><given-names>J</given-names></name><name name-style="western"><surname>van den Bogaard</surname><given-names>P</given-names></name><name name-style="western"><surname>Hoernle</surname><given-names>KA</given-names></name><name name-style="western"><surname>Schmincke</surname><given-names>HU</given-names></name></person-group> (<year>2000</year>) <article-title>The <sup>40</sup>Ar/<sup>39</sup>Ar age dating of the Madeira Archipelago and hotspot track (eastern North Atlantic).</article-title> <source>Geochemistry Geophysics Geosystems</source> <volume>1</volume>: <fpage>1</fpage>–<lpage>31</lpage>. <ext-link xlink:type="simple" ext-link-type="doi" xlink:href="10.1029/1999GC000018">https://doi.org/10.1029/1999GC000018</ext-link></mixed-citation></ref><ref id="B134"><mixed-citation xmlns:xlink="http://www.w3.org/1999/xlink" xlink:type="simple">
          <person-group><name name-style="western"><surname>Schwartz</surname><given-names>S</given-names></name><name name-style="western"><surname>Klügel</surname><given-names>A</given-names></name><name name-style="western"><surname>van den Bogaard</surname><given-names>P</given-names></name><name name-style="western"><surname>Geldmacher</surname><given-names>J</given-names></name></person-group> (<year>2005</year>) <article-title>Internal structure and evolution of a volcanic rift system in the eastern North Atlantic: the Desertas rift zone, Madeira archipelago.</article-title> <source>Journal of volcanology and geothermal research</source> <volume>141</volume>: <fpage>123</fpage>–<lpage>155</lpage>. <ext-link xlink:type="simple" ext-link-type="doi" xlink:href="10.1016/j.jvolgeores.2004.10.002">https://doi.org/10.1016/j.jvolgeores.2004.10.002</ext-link></mixed-citation></ref></ref-list></tp:taxon-treatment>
