# Supplementary material for: Phylogenetic analysis of the genus Laparocerus, with comments on colonisation and diversification in Macaronesia (Coleoptera, Curculionidae, Entiminae)
Source: Zookeys. 2017 Feb 2;(651):1–77. doi: 10.3897/zookeys.651.10097 (PMC5345357; doi:10.3897/zookeys.651.10097)
Supplement: XML Treatment for Purpuranius [file zookeys.651.10097-treatment2.xml]

<!DOCTYPE tp:taxon-treatment
  PUBLIC "-//TaxonX//DTD Taxonomic Treatment Publishing DTD v0 20100105//EN" "tax-treatment-NSO.dtd">
<tp:taxon-treatment xmlns:tp="http://www.plazi.org/taxpub"><tp:treatment-meta><kwd-group><label>Taxon classification</label><kwd><named-content content-type="kingdom">Animalia</named-content></kwd><kwd><named-content content-type="order">Coleoptera</named-content></kwd><kwd><named-content content-type="family">Curculionidae</named-content></kwd></kwd-group><mixed-citation publication-type="journal"><person-group><name><surname>Machado</surname><given-names>Antonio</given-names></name><name><surname>Rodríguez-Expósito</surname><given-names>Eduardo</given-names></name><name><surname>López</surname><given-names>Mercedes</given-names></name><name><surname>Hernández</surname><given-names>Mariano</given-names></name></person-group><article-title>Phylogenetic analysis of the genus <italic><tp:taxon-name><tp:taxon-name-part taxon-name-part-type="genus">Laparocerus</tp:taxon-name-part></tp:taxon-name></italic>, with comments on colonisation and diversification in Macaronesia (<tp:taxon-name><tp:taxon-name-part taxon-name-part-type="order">Coleoptera</tp:taxon-name-part></tp:taxon-name>, <tp:taxon-name><tp:taxon-name-part taxon-name-part-type="family">Curculionidae</tp:taxon-name-part></tp:taxon-name>, <tp:taxon-name><tp:taxon-name-part taxon-name-part-type="subfamily">Entiminae</tp:taxon-name-part></tp:taxon-name>)</article-title><source>Zookeys</source><day>2</day><month>2</month><year>2017</year><volume>2017</volume><issue>651</issue><fpage>1</fpage><lpage>77</lpage><pub-id pub-id-type="doi">10.3897/zookeys.651.10097</pub-id></mixed-citation></tp:treatment-meta><tp:nomenclature><label>Subgenus</label><tp:taxon-name>
            <tp:taxon-name-part taxon-name-part-type="subgenus">Purpuranius</tp:taxon-name-part>
            <object-id xmlns:xlink="http://www.w3.org/1999/xlink" content-type="zoobank" xlink:type="simple">http://zoobank.org/CCD69019-A58D-4E32-9B25-469F275F9FDD</object-id>
          </tp:taxon-name><tp:taxon-authority>Machado</tp:taxon-authority><tp:taxon-status xmlns:xlink="http://www.w3.org/1999/xlink" xlink:type="simple">subg. n.</tp:taxon-status></tp:nomenclature><tp:treatment-sec sec-type="type species" id="SECID0ERUDI"><title>Type species.</title><p>
            <italic><tp:taxon-name><tp:taxon-name-part taxon-name-part-type="genus">Laparocerus</tp:taxon-name-part> <tp:taxon-name-part taxon-name-part-type="species">maxorata</tp:taxon-name-part></tp:taxon-name></italic> Machado, 2011, by present designation (Fig. <xref ref-type="fig" rid="F12">12B</xref>).</p></tp:treatment-sec><tp:treatment-sec sec-type="etymology" id="SECID0EGVDI"><title>Etymology.</title><p>The names derives from ‘Insula Purpurariae’, the Latin ancient name given to the eastern Canaries where Romans and Phoenitians obtained the natural red dye ‘purpura’ from marine molluscs. Gender masculine.</p><!--PageBreak--></tp:treatment-sec><tp:treatment-sec sec-type="Species assigned" id="SECID0EMVDI"><title>Species assigned.</title><p>
            <italic><tp:taxon-name><tp:taxon-name-part taxon-name-part-type="genus">Laparocerus</tp:taxon-name-part> <tp:taxon-name-part taxon-name-part-type="species">calvus</tp:taxon-name-part></tp:taxon-name></italic> Machado, 2011; <italic><tp:taxon-name><tp:taxon-name-part taxon-name-part-type="genus">Laparocerus</tp:taxon-name-part> <tp:taxon-name-part taxon-name-part-type="species">curvipes</tp:taxon-name-part></tp:taxon-name></italic> Lindberg, 1950: <italic><tp:taxon-name><tp:taxon-name-part taxon-name-part-type="genus">Laparocerus</tp:taxon-name-part> <tp:taxon-name-part taxon-name-part-type="species">fraterculus</tp:taxon-name-part></tp:taxon-name></italic> Machado, 2011; <italic><tp:taxon-name><tp:taxon-name-part taxon-name-part-type="genus">Laparocerus</tp:taxon-name-part> <tp:taxon-name-part taxon-name-part-type="species">longipennis</tp:taxon-name-part></tp:taxon-name></italic> Machado, 2011, and <italic><tp:taxon-name><tp:taxon-name-part taxon-name-part-type="genus">Laparocerus</tp:taxon-name-part> <tp:taxon-name-part taxon-name-part-type="species">maxorata</tp:taxon-name-part></tp:taxon-name></italic> Machado, 2011.</p></tp:treatment-sec><tp:treatment-sec sec-type="Diagnostic remarks" id="SECID0EJXDI"><title>Diagnostic remarks.</title><p>Medium sized <italic><tp:taxon-name><tp:taxon-name-part taxon-name-part-type="genus">Laparocerus</tp:taxon-name-part></tp:taxon-name></italic> species (5.0–8.5 mm) endemic to the eastern Canary Islands (Lanzarote and Fuerteventura) with the exception of the nominal subspecies of <italic><tp:taxon-name><tp:taxon-name-part taxon-name-part-type="genus">Laparocerus</tp:taxon-name-part> <tp:taxon-name-part taxon-name-part-type="species">curvipes</tp:taxon-name-part></tp:taxon-name></italic> present in Tenerife. Antennae capitate and male protibiae bent backwards at apical third (maximum in <italic><tp:taxon-name><tp:taxon-name-part taxon-name-part-type="genus">Laparocerus</tp:taxon-name-part> <tp:taxon-name-part taxon-name-part-type="species">curvipes</tp:taxon-name-part></tp:taxon-name></italic>, least in <italic><tp:taxon-name><tp:taxon-name-part taxon-name-part-type="genus">Laparocerus</tp:taxon-name-part> <tp:taxon-name-part taxon-name-part-type="species">calvus</tp:taxon-name-part></tp:taxon-name></italic>); tibial apex may be blunt, incurved or expanded to both sides. Body shape varied and integument either covered with scales and hairs, or totally bare. For instance, <italic><tp:taxon-name><tp:taxon-name-part taxon-name-part-type="genus">Laparocerus</tp:taxon-name-part> <tp:taxon-name-part taxon-name-part-type="species">calvus</tp:taxon-name-part></tp:taxon-name></italic> looks like a bald <italic><tp:taxon-name><tp:taxon-name-part taxon-name-part-type="genus">Aomus</tp:taxon-name-part></tp:taxon-name></italic> and has a more robust scape than the other species, while the body of <italic><tp:taxon-name><tp:taxon-name-part taxon-name-part-type="genus">Laparocerus</tp:taxon-name-part> <tp:taxon-name-part taxon-name-part-type="species">longipennis</tp:taxon-name-part></tp:taxon-name></italic> is small and narrow, with normal vestiture of scales and erect setae, but setae on the apex of elytra are shortly bifid at their tip, which is unique within <italic><tp:taxon-name><tp:taxon-name-part taxon-name-part-type="genus">Laparocerus</tp:taxon-name-part></tp:taxon-name></italic>.</p><p>Penis with two parallel rows of denticles along the internal. Gonostyli long and tubular placed apically on the hemisternites. Female urosternite VIII varied: the apical lamina is transversal in <italic><tp:taxon-name><tp:taxon-name-part taxon-name-part-type="genus">Laparocerus</tp:taxon-name-part> <tp:taxon-name-part taxon-name-part-type="species">curvipes</tp:taxon-name-part></tp:taxon-name></italic>, liguliform in <italic><tp:taxon-name><tp:taxon-name-part taxon-name-part-type="genus">Laparocerus</tp:taxon-name-part> <tp:taxon-name-part taxon-name-part-type="species">maxorata</tp:taxon-name-part></tp:taxon-name></italic>, and in <italic><tp:taxon-name><tp:taxon-name-part taxon-name-part-type="genus">Laparocerus</tp:taxon-name-part> <tp:taxon-name-part taxon-name-part-type="species">calvus</tp:taxon-name-part></tp:taxon-name></italic> spearheaded like in species of <italic><tp:taxon-name><tp:taxon-name-part taxon-name-part-type="subgenus">Canariotrox</tp:taxon-name-part></tp:taxon-name></italic>, showing a case of functional convergence presumably related to oviposition.</p><p>Such remarkable morphological differences within this small monophyletic group can be related to long lasting individual anagenetic evolution or that they are a few extant species from a much richer and diverse group in the past. <italic><tp:taxon-name><tp:taxon-name-part taxon-name-part-type="genus">Laparocerus</tp:taxon-name-part> <tp:taxon-name-part taxon-name-part-type="species">calvus</tp:taxon-name-part></tp:taxon-name></italic> and <!--PageBreak--><italic><tp:taxon-name><tp:taxon-name-part taxon-name-part-type="genus">Laparocerus</tp:taxon-name-part> <tp:taxon-name-part taxon-name-part-type="species">longipennis</tp:taxon-name-part></tp:taxon-name></italic> shared a common ancestor ca. 4.9 Ma ago. This is the oldest Canarian group as noted in the previous section, and it may be in the final phase of its taxon cycle (cf. <xref ref-type="bibr" rid="B157">Wilson 1961</xref>). Nonetheless, it would also be no surprise if some new <italic><tp:taxon-name><tp:taxon-name-part taxon-name-part-type="subgenus">Purpuranius</tp:taxon-name-part></tp:taxon-name></italic> are discovered in the future.</p></tp:treatment-sec><tp:treatment-sec><!--Section generated to contain objects referenced in tp:taxon-treatment.--><fig id="F12" position="float" orientation="portrait"><label>Figure 12.</label><caption><p>
          <italic><tp:taxon-name><tp:taxon-name-part taxon-name-part-type="genus">Laparocerus</tp:taxon-name-part></tp:taxon-name></italic> subgenus type species. <bold>A</bold> <italic><tp:taxon-name><tp:taxon-name-part taxon-name-part-type="genus">Laparocerus</tp:taxon-name-part></tp:taxon-name></italic> (<italic><tp:taxon-name><tp:taxon-name-part taxon-name-part-type="subgenus">Aridotrox</tp:taxon-name-part></tp:taxon-name></italic> subg. n.) <italic>rasus rasus</italic> Wollaston, 1864 <bold>B</bold> <italic><tp:taxon-name><tp:taxon-name-part taxon-name-part-type="genus">Laparocerus</tp:taxon-name-part></tp:taxon-name></italic> (<italic><tp:taxon-name><tp:taxon-name-part taxon-name-part-type="subgenus">Purpuranius</tp:taxon-name-part></tp:taxon-name></italic> subg. n.) <italic>maxorata</italic> Machado, 2011 <bold>C</bold> <italic><tp:taxon-name><tp:taxon-name-part taxon-name-part-type="genus">Laparocerus</tp:taxon-name-part></tp:taxon-name></italic> (<italic><tp:taxon-name><tp:taxon-name-part taxon-name-part-type="subgenus">Bencomius</tp:taxon-name-part></tp:taxon-name></italic> subg. n.) <italic>grossepunctatus</italic> Wollaston, 1864.</p></caption><graphic xmlns:xlink="http://www.w3.org/1999/xlink" xlink:href="zookeys-651-001-g012.jpg" position="float" orientation="portrait" xlink:type="simple" id="oo_120892.jpg"/></fig></tp:treatment-sec><ref-list><ref id="B157"><mixed-citation xmlns:xlink="http://www.w3.org/1999/xlink" xlink:type="simple">
          <person-group><name name-style="western"><surname>Wilson</surname><given-names>EO</given-names></name></person-group> (<year>1961</year>) <article-title>The nature of the taxon cycle in the Melanesian ant fauna.</article-title> <source>The American Naturalist</source> <volume>95</volume>(<issue>882</issue>): <fpage>169</fpage>–<lpage>193</lpage>. <ext-link xlink:type="simple" ext-link-type="doi" xlink:href="10.1086/282174">https://doi.org/10.1086/282174</ext-link></mixed-citation></ref></ref-list></tp:taxon-treatment>
