# Supplementary material for: Phylogenetic analysis of the genus Laparocerus, with comments on colonisation and diversification in Macaronesia (Coleoptera, Curculionidae, Entiminae)
Source: Zookeys. 2017 Feb 2;(651):1–77. doi: 10.3897/zookeys.651.10097 (PMC5345357; doi:10.3897/zookeys.651.10097)
Supplement: XML Treatment for Bencomius [file zookeys.651.10097-treatment3.xml]

<!DOCTYPE tp:taxon-treatment
  PUBLIC "-//TaxonX//DTD Taxonomic Treatment Publishing DTD v0 20100105//EN" "tax-treatment-NSO.dtd">
<tp:taxon-treatment xmlns:tp="http://www.plazi.org/taxpub"><tp:treatment-meta><kwd-group><label>Taxon classification</label><kwd><named-content content-type="kingdom">Animalia</named-content></kwd><kwd><named-content content-type="order">Coleoptera</named-content></kwd><kwd><named-content content-type="family">Curculionidae</named-content></kwd></kwd-group><mixed-citation publication-type="journal"><person-group><name><surname>Machado</surname><given-names>Antonio</given-names></name><name><surname>Rodríguez-Expósito</surname><given-names>Eduardo</given-names></name><name><surname>López</surname><given-names>Mercedes</given-names></name><name><surname>Hernández</surname><given-names>Mariano</given-names></name></person-group><article-title>Phylogenetic analysis of the genus <italic><tp:taxon-name><tp:taxon-name-part taxon-name-part-type="genus">Laparocerus</tp:taxon-name-part></tp:taxon-name></italic>, with comments on colonisation and diversification in Macaronesia (<tp:taxon-name><tp:taxon-name-part taxon-name-part-type="order">Coleoptera</tp:taxon-name-part></tp:taxon-name>, <tp:taxon-name><tp:taxon-name-part taxon-name-part-type="family">Curculionidae</tp:taxon-name-part></tp:taxon-name>, <tp:taxon-name><tp:taxon-name-part taxon-name-part-type="subfamily">Entiminae</tp:taxon-name-part></tp:taxon-name>)</article-title><source>Zookeys</source><day>2</day><month>2</month><year>2017</year><volume>2017</volume><issue>651</issue><fpage>1</fpage><lpage>77</lpage><pub-id pub-id-type="doi">10.3897/zookeys.651.10097</pub-id></mixed-citation></tp:treatment-meta><tp:nomenclature><label>Subgenus</label><tp:taxon-name>
            <tp:taxon-name-part taxon-name-part-type="subgenus">Bencomius</tp:taxon-name-part>
            <object-id xmlns:xlink="http://www.w3.org/1999/xlink" content-type="zoobank" xlink:type="simple">http://zoobank.org/7A190562-DDA4-471D-9B87-12BD549E3C44</object-id>
          </tp:taxon-name><tp:taxon-authority>Machado</tp:taxon-authority><tp:taxon-status xmlns:xlink="http://www.w3.org/1999/xlink" xlink:type="simple">subg. n.</tp:taxon-status></tp:nomenclature><tp:treatment-sec sec-type="type species" id="SECID0EO4DI"><title>Type species.</title><p>
            <italic><tp:taxon-name><tp:taxon-name-part taxon-name-part-type="genus">Laparocerus</tp:taxon-name-part> <tp:taxon-name-part taxon-name-part-type="species">grossepunctatus</tp:taxon-name-part></tp:taxon-name></italic> Wollaston, 1864, by present designation (Fig. <xref ref-type="fig" rid="F12">12C</xref>).</p></tp:treatment-sec><tp:treatment-sec sec-type="etymology" id="SECID0ED5DI"><title>Etymology.</title><p>The name derives from Bencomo, the ‘mencey’ or aboriginal king of Taoro (Orotava Valley) at the times of the conquest of Tenerife. Gender masculine.</p></tp:treatment-sec><tp:treatment-sec sec-type="Species assigned" id="SECID0EI5DI"><title>Species assigned.</title><p>
            <italic><tp:taxon-name><tp:taxon-name-part taxon-name-part-type="genus">Laparocerus</tp:taxon-name-part> <tp:taxon-name-part taxon-name-part-type="species">bolivari</tp:taxon-name-part></tp:taxon-name></italic> Uyttenboogaart, 1957; <italic><tp:taxon-name><tp:taxon-name-part taxon-name-part-type="genus">Laparocerus</tp:taxon-name-part> <tp:taxon-name-part taxon-name-part-type="species">boticarius</tp:taxon-name-part></tp:taxon-name></italic> Machado, 2007; <italic><tp:taxon-name><tp:taxon-name-part taxon-name-part-type="genus">Laparocerus</tp:taxon-name-part> <tp:taxon-name-part taxon-name-part-type="species">combrecitensis</tp:taxon-name-part></tp:taxon-name></italic> Roudier, 1957; <italic><tp:taxon-name><tp:taxon-name-part taxon-name-part-type="genus">Laparocerus</tp:taxon-name-part> <tp:taxon-name-part taxon-name-part-type="species">crassifrons</tp:taxon-name-part></tp:taxon-name></italic> Wollaston, 1864; <italic><tp:taxon-name><tp:taxon-name-part taxon-name-part-type="genus">Laparocerus</tp:taxon-name-part> <tp:taxon-name-part taxon-name-part-type="species">edaphicus</tp:taxon-name-part></tp:taxon-name></italic> Machado, 2008; <italic><tp:taxon-name><tp:taxon-name-part taxon-name-part-type="genus">Laparocerus</tp:taxon-name-part> <tp:taxon-name-part taxon-name-part-type="species">escaleraorum</tp:taxon-name-part></tp:taxon-name></italic> Uyttenboogaart, 1937; <italic><tp:taxon-name><tp:taxon-name-part taxon-name-part-type="genus">Laparocerus</tp:taxon-name-part> <tp:taxon-name-part taxon-name-part-type="species">gomerensis</tp:taxon-name-part></tp:taxon-name></italic> Lindberg, 1953; <italic><tp:taxon-name><tp:taxon-name-part taxon-name-part-type="genus">Laparocerus</tp:taxon-name-part> <tp:taxon-name-part taxon-name-part-type="species">grossepunctatus</tp:taxon-name-part></tp:taxon-name></italic> Wollaston, 1864; <italic><tp:taxon-name><tp:taxon-name-part taxon-name-part-type="genus">Laparocerus</tp:taxon-name-part> <tp:taxon-name-part taxon-name-part-type="species">scapularis</tp:taxon-name-part></tp:taxon-name></italic> Wollaston, 1864; <italic><tp:taxon-name><tp:taxon-name-part taxon-name-part-type="genus">Laparocerus</tp:taxon-name-part> <tp:taxon-name-part taxon-name-part-type="species">subparalellus</tp:taxon-name-part></tp:taxon-name></italic> Machado, 2007; <italic><tp:taxon-name><tp:taxon-name-part taxon-name-part-type="genus">Laparocerus</tp:taxon-name-part> <tp:taxon-name-part taxon-name-part-type="species">supranubius</tp:taxon-name-part></tp:taxon-name></italic> Machado, 2009; <italic><tp:taxon-name><tp:taxon-name-part taxon-name-part-type="genus">Laparocerus</tp:taxon-name-part> <tp:taxon-name-part taxon-name-part-type="species">tenuepunctatus</tp:taxon-name-part></tp:taxon-name></italic> Roudier, 1957 and <italic><tp:taxon-name><tp:taxon-name-part taxon-name-part-type="genus">Laparocerus</tp:taxon-name-part> <tp:taxon-name-part taxon-name-part-type="species">undatus</tp:taxon-name-part></tp:taxon-name></italic> Wollaston, 1864.</p></tp:treatment-sec><tp:treatment-sec sec-type="Diagnostic remarks" id="SECID0E5CAK"><title>Diagnostic remarks.</title><p>
            <italic><tp:taxon-name><tp:taxon-name-part taxon-name-part-type="genus">Laparocerus</tp:taxon-name-part></tp:taxon-name></italic> endemic to Tenerife, with single vicariants in La Gomera and La Palma. They are in general large, slender, robust, and of piceus colour, with sparse cover of scales or very few and hardly conspicuous (except in species living at high altitude like <italic><tp:taxon-name><tp:taxon-name-part taxon-name-part-type="genus">Laparocerus</tp:taxon-name-part> <tp:taxon-name-part taxon-name-part-type="species">crassifrons</tp:taxon-name-part></tp:taxon-name></italic> or <italic><tp:taxon-name><tp:taxon-name-part taxon-name-part-type="genus">Laparocerus</tp:taxon-name-part> <tp:taxon-name-part taxon-name-part-type="species">subparalellus</tp:taxon-name-part></tp:taxon-name></italic>). The interstriae of elytra beset with a regular row of separate erect whitish setae, which are much reduced only in <italic><tp:taxon-name><tp:taxon-name-part taxon-name-part-type="genus">Laparocerus</tp:taxon-name-part> <tp:taxon-name-part taxon-name-part-type="species">undatus</tp:taxon-name-part></tp:taxon-name></italic> One species, <italic><tp:taxon-name><tp:taxon-name-part taxon-name-part-type="genus">Laparocerus</tp:taxon-name-part> <tp:taxon-name-part taxon-name-part-type="species">edaphicus</tp:taxon-name-part></tp:taxon-name></italic>, is adapted to edaphic life and has reduced eyes.</p><p>Head slightly or not depressed dorsally at eye level. Antennae robust, with briefly and thinly capitated scape. Apex of tibiae expanded almost symetrically to both sides (fan-like), depending on the development of the mucro (in <italic><tp:taxon-name><tp:taxon-name-part taxon-name-part-type="genus">Machadotrox</tp:taxon-name-part></tp:taxon-name></italic> the outer expansion is much less marked than the inner expansion).</p><p>Female hemisternites narrowing apicad (not truncated as in <italic><tp:taxon-name><tp:taxon-name-part taxon-name-part-type="genus">Machadotrox</tp:taxon-name-part></tp:taxon-name></italic>) with very few or no setae; gonostyli very short, nipple-like (Fig. <xref ref-type="fig" rid="F2">2D</xref>), placed laterally at a distance from apex longer than their length. Gonoporal diverticulum of the internal sac of penis shorter than the blind diverticulum.</p><p>A detailed morphological study of <italic><tp:taxon-name><tp:taxon-name-part taxon-name-part-type="genus">Laparocerus</tp:taxon-name-part> <tp:taxon-name-part taxon-name-part-type="species">undatus</tp:taxon-name-part></tp:taxon-name></italic> is provided in <xref ref-type="bibr" rid="B90">Machado (2010)</xref>.</p></tp:treatment-sec><tp:treatment-sec><!--Section generated to contain objects referenced in tp:taxon-treatment.--><fig id="F12" position="float" orientation="portrait"><label>Figure 12.</label><caption><p>
          <italic><tp:taxon-name><tp:taxon-name-part taxon-name-part-type="genus">Laparocerus</tp:taxon-name-part></tp:taxon-name></italic> subgenus type species. <bold>A</bold> <italic><tp:taxon-name><tp:taxon-name-part taxon-name-part-type="genus">Laparocerus</tp:taxon-name-part></tp:taxon-name></italic> (<italic><tp:taxon-name><tp:taxon-name-part taxon-name-part-type="subgenus">Aridotrox</tp:taxon-name-part></tp:taxon-name></italic> subg. n.) <italic>rasus rasus</italic> Wollaston, 1864 <bold>B</bold> <italic><tp:taxon-name><tp:taxon-name-part taxon-name-part-type="genus">Laparocerus</tp:taxon-name-part></tp:taxon-name></italic> (<italic><tp:taxon-name><tp:taxon-name-part taxon-name-part-type="subgenus">Purpuranius</tp:taxon-name-part></tp:taxon-name></italic> subg. n.) <italic>maxorata</italic> Machado, 2011 <bold>C</bold> <italic><tp:taxon-name><tp:taxon-name-part taxon-name-part-type="genus">Laparocerus</tp:taxon-name-part></tp:taxon-name></italic> (<italic><tp:taxon-name><tp:taxon-name-part taxon-name-part-type="subgenus">Bencomius</tp:taxon-name-part></tp:taxon-name></italic> subg. n.) <italic>grossepunctatus</italic> Wollaston, 1864.</p></caption><graphic xmlns:xlink="http://www.w3.org/1999/xlink" xlink:href="zookeys-651-001-g012.jpg" position="float" orientation="portrait" xlink:type="simple" id="oo_120892.jpg"/></fig><fig id="F2" position="float" orientation="portrait"><label>Figure 2.</label><caption><p>Geological ages of the Canary Islands and Selvagens (<xref ref-type="bibr" rid="B17">Carracedo 2011</xref>), Madeira island (<xref ref-type="bibr" rid="B132">Schmincke 1998</xref>), Porto Santo (<xref ref-type="bibr" rid="B52">Geldmacher et al. 2000</xref>), and the Desertas (<xref ref-type="bibr" rid="B134">Schwartz et al. 2005</xref>) in million of years (Ma).</p></caption><graphic xmlns:xlink="http://www.w3.org/1999/xlink" xlink:href="zookeys-651-001-g002.jpg" position="float" orientation="portrait" xlink:type="simple" id="oo_120876.jpg"/></fig></tp:treatment-sec><ref-list><ref id="B17"><mixed-citation xmlns:xlink="http://www.w3.org/1999/xlink" xlink:type="simple">
          <person-group><name name-style="western"><surname>Carracedo</surname><given-names>JC</given-names></name></person-group> (<year>2011</year>) <source>Geología de Canarias I. (Origen, evolución, edad y volcanismo).</source> <publisher-name>Editorial Rueda</publisher-name>, <publisher-loc>Madrid</publisher-loc>, <size units="page">398 pp</size>.</mixed-citation></ref><ref id="B132"><mixed-citation xmlns:xlink="http://www.w3.org/1999/xlink" xlink:type="simple">
          <person-group><name name-style="western"><surname>Schmincke</surname><given-names>HU</given-names></name></person-group> (<year>1998</year>) <article-title>Zeitliche, strukturelle und vulkanische Entwicklung der Kanarischen Inseln, der Selvagens-Inseln und des Madeira-Archipels.</article-title> In: <person-group><name name-style="western"><surname>Bischoff</surname><given-names>W</given-names></name></person-group> (<role>Ed.</role>) <source>Die Reptilien der Kanarischen Inseln, der Selvagens-Inseln und des Madeira-archipels</source>. <publisher-name>Aula</publisher-name>, <publisher-loc>Wiesbaden</publisher-loc>, <fpage>27</fpage>–<lpage>69</lpage>.</mixed-citation></ref><ref id="B52"><mixed-citation xmlns:xlink="http://www.w3.org/1999/xlink" xlink:type="simple">
          <person-group><name name-style="western"><surname>Geldmacher</surname><given-names>J</given-names></name><name name-style="western"><surname>van den Bogaard</surname><given-names>P</given-names></name><name name-style="western"><surname>Hoernle</surname><given-names>KA</given-names></name><name name-style="western"><surname>Schmincke</surname><given-names>HU</given-names></name></person-group> (<year>2000</year>) <article-title>The <sup>40</sup>Ar/<sup>39</sup>Ar age dating of the Madeira Archipelago and hotspot track (eastern North Atlantic).</article-title> <source>Geochemistry Geophysics Geosystems</source> <volume>1</volume>: <fpage>1</fpage>–<lpage>31</lpage>. <ext-link xlink:type="simple" ext-link-type="doi" xlink:href="10.1029/1999GC000018">https://doi.org/10.1029/1999GC000018</ext-link></mixed-citation></ref><ref id="B134"><mixed-citation xmlns:xlink="http://www.w3.org/1999/xlink" xlink:type="simple">
          <person-group><name name-style="western"><surname>Schwartz</surname><given-names>S</given-names></name><name name-style="western"><surname>Klügel</surname><given-names>A</given-names></name><name name-style="western"><surname>van den Bogaard</surname><given-names>P</given-names></name><name name-style="western"><surname>Geldmacher</surname><given-names>J</given-names></name></person-group> (<year>2005</year>) <article-title>Internal structure and evolution of a volcanic rift system in the eastern North Atlantic: the Desertas rift zone, Madeira archipelago.</article-title> <source>Journal of volcanology and geothermal research</source> <volume>141</volume>: <fpage>123</fpage>–<lpage>155</lpage>. <ext-link xlink:type="simple" ext-link-type="doi" xlink:href="10.1016/j.jvolgeores.2004.10.002">https://doi.org/10.1016/j.jvolgeores.2004.10.002</ext-link></mixed-citation></ref><ref id="B90"><mixed-citation xmlns:xlink="http://www.w3.org/1999/xlink" xlink:type="simple">
          <person-group><name name-style="western"><surname>Machado</surname><given-names>A</given-names></name></person-group> (<year>2010</year>) <article-title>La morfología de <italic><tp:taxon-name><tp:taxon-name-part taxon-name-part-type="genus">Laparocerus</tp:taxon-name-part> <tp:taxon-name-part taxon-name-part-type="species">undatus</tp:taxon-name-part></tp:taxon-name></italic> Wollaston, 1864 y consideraciones sobre la tribu <tp:taxon-name><tp:taxon-name-part taxon-name-part-type="tribe">Laparocerini</tp:taxon-name-part></tp:taxon-name> Lacordaire, 1863 (<tp:taxon-name><tp:taxon-name-part taxon-name-part-type="order">Coleoptera</tp:taxon-name-part></tp:taxon-name>, <tp:taxon-name><tp:taxon-name-part taxon-name-part-type="family">Curculionidae</tp:taxon-name-part></tp:taxon-name>, <tp:taxon-name><tp:taxon-name-part taxon-name-part-type="subfamily">Entiminae</tp:taxon-name-part></tp:taxon-name>).</article-title> <source>Graellsia</source> <volume>66</volume>(<issue>2</issue>): <fpage>233</fpage>–<lpage>280</lpage>. <ext-link xlink:type="simple" ext-link-type="doi" xlink:href="10.3989/graellsia.2010.v66.025">https://doi.org/10.3989/graellsia.2010.v66.025</ext-link></mixed-citation></ref></ref-list></tp:taxon-treatment>
