# Supplementary material for: Phylogenetic analysis of the genus Laparocerus, with comments on colonisation and diversification in Macaronesia (Coleoptera, Curculionidae, Entiminae)
Source: Zookeys. 2017 Feb 2;(651):1–77. doi: 10.3897/zookeys.651.10097 (PMC5345357; doi:10.3897/zookeys.651.10097)
Supplement: XML Treatment for Belicarius [file zookeys.651.10097-treatment4.xml]

<!DOCTYPE tp:taxon-treatment
  PUBLIC "-//TaxonX//DTD Taxonomic Treatment Publishing DTD v0 20100105//EN" "tax-treatment-NSO.dtd">
<tp:taxon-treatment xmlns:tp="http://www.plazi.org/taxpub"><tp:treatment-meta><kwd-group><label>Taxon classification</label><kwd><named-content content-type="kingdom">Animalia</named-content></kwd><kwd><named-content content-type="order">Coleoptera</named-content></kwd><kwd><named-content content-type="family">Curculionidae</named-content></kwd></kwd-group><mixed-citation publication-type="journal"><person-group><name><surname>Machado</surname><given-names>Antonio</given-names></name><name><surname>Rodríguez-Expósito</surname><given-names>Eduardo</given-names></name><name><surname>López</surname><given-names>Mercedes</given-names></name><name><surname>Hernández</surname><given-names>Mariano</given-names></name></person-group><article-title>Phylogenetic analysis of the genus <italic><tp:taxon-name><tp:taxon-name-part taxon-name-part-type="genus">Laparocerus</tp:taxon-name-part></tp:taxon-name></italic>, with comments on colonisation and diversification in Macaronesia (<tp:taxon-name><tp:taxon-name-part taxon-name-part-type="order">Coleoptera</tp:taxon-name-part></tp:taxon-name>, <tp:taxon-name><tp:taxon-name-part taxon-name-part-type="family">Curculionidae</tp:taxon-name-part></tp:taxon-name>, <tp:taxon-name><tp:taxon-name-part taxon-name-part-type="subfamily">Entiminae</tp:taxon-name-part></tp:taxon-name>)</article-title><source>Zookeys</source><day>2</day><month>2</month><year>2017</year><volume>2017</volume><issue>651</issue><fpage>1</fpage><lpage>77</lpage><pub-id pub-id-type="doi">10.3897/zookeys.651.10097</pub-id></mixed-citation></tp:treatment-meta><tp:nomenclature><label>Subgenus</label><tp:taxon-name>
            <tp:taxon-name-part taxon-name-part-type="subgenus">Belicarius</tp:taxon-name-part>
            <object-id xmlns:xlink="http://www.w3.org/1999/xlink" content-type="zoobank" xlink:type="simple">http://zoobank.org/3A7B1C47-7594-484E-B081-05B9126F3CB7</object-id>
          </tp:taxon-name><tp:taxon-authority>Machado</tp:taxon-authority><tp:taxon-status xmlns:xlink="http://www.w3.org/1999/xlink" xlink:type="simple">subg. n.</tp:taxon-status></tp:nomenclature><tp:treatment-sec sec-type="type species" id="SECID0EDHAK"><title>Type species.</title><p>
            <italic><tp:taxon-name><tp:taxon-name-part taxon-name-part-type="genus">Laparocerus</tp:taxon-name-part> <tp:taxon-name-part taxon-name-part-type="species">mendicus</tp:taxon-name-part></tp:taxon-name></italic> Wollaston, 1864, by present designation (Fig. <xref ref-type="fig" rid="F13">13A</xref>).</p><fig id="F13" position="float" orientation="portrait"><label>Figure 13.</label><caption><p>
          <italic><tp:taxon-name><tp:taxon-name-part taxon-name-part-type="genus">Laparocerus</tp:taxon-name-part></tp:taxon-name></italic> subgenus type species. <bold>A</bold> <italic><tp:taxon-name><tp:taxon-name-part taxon-name-part-type="genus">Laparocerus</tp:taxon-name-part></tp:taxon-name></italic> (<italic><tp:taxon-name><tp:taxon-name-part taxon-name-part-type="subgenus">Belicarius</tp:taxon-name-part></tp:taxon-name></italic> subg. n.) <italic>mendicus</italic> Wollaston, 1864 <bold>B</bold> <italic><tp:taxon-name><tp:taxon-name-part taxon-name-part-type="genus">Laparocerus</tp:taxon-name-part></tp:taxon-name></italic> (<italic><tp:taxon-name><tp:taxon-name-part taxon-name-part-type="subgenus">Canariotrox</tp:taxon-name-part></tp:taxon-name></italic> subg. n.) <italic>inaequalis inaequalis</italic> Wollaston, 1864.</p></caption><graphic xmlns:xlink="http://www.w3.org/1999/xlink" xlink:href="zookeys-651-001-g013.jpg" position="float" orientation="portrait" xlink:type="simple" id="oo_120893.jpg"/></fig></tp:treatment-sec><tp:treatment-sec sec-type="etymology" id="SECID0EQJAK"><title>Etymology.</title><p>The name derives from Belicar, the ‘mencey’ or aboriginal king of Icod at the times of the conquest of Tenerife. Gender masculine.</p><!--PageBreak--></tp:treatment-sec><tp:treatment-sec sec-type="Species assigned" id="SECID0EWJAK"><title>Species assigned.</title><p>
            <italic><tp:taxon-name><tp:taxon-name-part taxon-name-part-type="genus">Laparocerus</tp:taxon-name-part> <tp:taxon-name-part taxon-name-part-type="species">bentejui</tp:taxon-name-part></tp:taxon-name></italic> Machado, 2012; <italic><tp:taxon-name><tp:taxon-name-part taxon-name-part-type="genus">Laparocerus</tp:taxon-name-part> <tp:taxon-name-part taxon-name-part-type="species">exiguus</tp:taxon-name-part></tp:taxon-name></italic> Machado, 2007; <italic><tp:taxon-name><tp:taxon-name-part taxon-name-part-type="genus">Laparocerus</tp:taxon-name-part> <tp:taxon-name-part taxon-name-part-type="species">exophthalmus</tp:taxon-name-part></tp:taxon-name></italic> Machado, 2007; <italic><tp:taxon-name><tp:taxon-name-part taxon-name-part-type="genus">Laparocerus</tp:taxon-name-part> <tp:taxon-name-part taxon-name-part-type="species">feloi</tp:taxon-name-part></tp:taxon-name></italic> Machado, 2009; <italic><tp:taxon-name><tp:taxon-name-part taxon-name-part-type="genus">Laparocerus</tp:taxon-name-part> <tp:taxon-name-part taxon-name-part-type="species">longiclava</tp:taxon-name-part></tp:taxon-name></italic> Lindberg, 1953; <italic><tp:taxon-name><tp:taxon-name-part taxon-name-part-type="genus">Laparocerus</tp:taxon-name-part> <tp:taxon-name-part taxon-name-part-type="species">magnificus</tp:taxon-name-part></tp:taxon-name></italic> Machado, 2011; <italic><tp:taxon-name><tp:taxon-name-part taxon-name-part-type="genus">Laparocerus</tp:taxon-name-part> <tp:taxon-name-part taxon-name-part-type="species">mateui</tp:taxon-name-part></tp:taxon-name></italic> Roudier, 1954; <italic><tp:taxon-name><tp:taxon-name-part taxon-name-part-type="genus">Laparocerus</tp:taxon-name-part> <tp:taxon-name-part taxon-name-part-type="species">mendicus</tp:taxon-name-part></tp:taxon-name></italic> Wollaston, 1864; <italic><tp:taxon-name><tp:taxon-name-part taxon-name-part-type="genus">Laparocerus</tp:taxon-name-part> <tp:taxon-name-part taxon-name-part-type="species">morrisi</tp:taxon-name-part></tp:taxon-name></italic> Machado, 2009; <italic><tp:taxon-name><tp:taxon-name-part taxon-name-part-type="genus">Laparocerus</tp:taxon-name-part> <tp:taxon-name-part taxon-name-part-type="species">oculatissimus</tp:taxon-name-part></tp:taxon-name></italic> Machado, 2007; <italic><tp:taxon-name><tp:taxon-name-part taxon-name-part-type="genus">Laparocerus</tp:taxon-name-part> <tp:taxon-name-part taxon-name-part-type="species">rotundatus</tp:taxon-name-part></tp:taxon-name></italic> Machado, 2011; <italic><tp:taxon-name><tp:taxon-name-part taxon-name-part-type="genus">Laparocerus</tp:taxon-name-part> <tp:taxon-name-part taxon-name-part-type="species">sanchezi</tp:taxon-name-part></tp:taxon-name></italic> Roudier, 1957 and <italic><tp:taxon-name><tp:taxon-name-part taxon-name-part-type="genus">Laparocerus</tp:taxon-name-part> <tp:taxon-name-part taxon-name-part-type="species">tarsalis</tp:taxon-name-part></tp:taxon-name></italic> Machado, 2009.</p></tp:treatment-sec><tp:treatment-sec sec-type="Diagnostic remarks" id="SECID0ELOAK"><title>Diagnostic remarks.</title><p>
            <italic><tp:taxon-name><tp:taxon-name-part taxon-name-part-type="genus">Laparocerus</tp:taxon-name-part></tp:taxon-name></italic> endemic to the central and western Canaries, varied in size (3.5–8.2 mm) and body shape (slender, ovate, roundish), all having elytra with moderate dull integument beset with abundant black suberect setae, which are usually short, but also of moderate size in some species. In the <italic><tp:taxon-name><tp:taxon-name-part taxon-name-part-type="genus">Laparocerus</tp:taxon-name-part> <tp:taxon-name-part taxon-name-part-type="species">exiguus</tp:taxon-name-part></tp:taxon-name></italic> group (<italic><tp:taxon-name><tp:taxon-name-part taxon-name-part-type="genus">Laparocerus</tp:taxon-name-part> <tp:taxon-name-part taxon-name-part-type="species">morrisi</tp:taxon-name-part></tp:taxon-name></italic>, <italic><tp:taxon-name><tp:taxon-name-part taxon-name-part-type="genus">Laparocerus</tp:taxon-name-part> <tp:taxon-name-part taxon-name-part-type="species">exiguus</tp:taxon-name-part></tp:taxon-name></italic> and <italic><tp:taxon-name><tp:taxon-name-part taxon-name-part-type="genus">Laparocerus</tp:taxon-name-part> <tp:taxon-name-part taxon-name-part-type="species">rotundatus</tp:taxon-name-part></tp:taxon-name></italic>) the body is roundish and of small size (&lt; 5 mm). In <italic><tp:taxon-name><tp:taxon-name-part taxon-name-part-type="genus">Laparocerus</tp:taxon-name-part> <tp:taxon-name-part taxon-name-part-type="species">mateui</tp:taxon-name-part></tp:taxon-name></italic> the density of setae is much lower due to the bulky surface of the elytra, and in the group of <italic><tp:taxon-name><tp:taxon-name-part taxon-name-part-type="genus">Laparocerus</tp:taxon-name-part> <tp:taxon-name-part taxon-name-part-type="species">sanchezi</tp:taxon-name-part></tp:taxon-name></italic> and <italic><tp:taxon-name><tp:taxon-name-part taxon-name-part-type="genus">Laparocerus</tp:taxon-name-part> <tp:taxon-name-part taxon-name-part-type="species">magnificus</tp:taxon-name-part></tp:taxon-name></italic> the integument has additionally long hairs extending to pronotum and head.</p><p>Head dorsally depressed at level of eyes. Antennae slender, with thin capitate escape, except in the <italic><tp:taxon-name><tp:taxon-name-part taxon-name-part-type="genus">Laparocerus</tp:taxon-name-part> <tp:taxon-name-part taxon-name-part-type="species">exiguus</tp:taxon-name-part></tp:taxon-name></italic> group where it is more robust and the terminal joints of the funiculum are moniliform in <italic><tp:taxon-name><tp:taxon-name-part taxon-name-part-type="genus">Laparocerus</tp:taxon-name-part> <tp:taxon-name-part taxon-name-part-type="species">exiguus</tp:taxon-name-part></tp:taxon-name></italic> and <italic><tp:taxon-name><tp:taxon-name-part taxon-name-part-type="genus">Laparocerus</tp:taxon-name-part> <tp:taxon-name-part taxon-name-part-type="species">morrisi</tp:taxon-name-part></tp:taxon-name></italic>. Male protibiae have rounded outer apical angle, and in many species the mucro on the inner angle is strongly protruding and sharp, thus the tibia ending hook-like.</p><p>The aedeagus has denticles also in the blind diverticulum of the internal sac (except in <italic><tp:taxon-name><tp:taxon-name-part taxon-name-part-type="genus">Laparocerus</tp:taxon-name-part> <tp:taxon-name-part taxon-name-part-type="species">exiguus</tp:taxon-name-part></tp:taxon-name></italic>), which is longer than the gonoporal diverticulum and distally bilobed in the majority of species. The temones are short, nearly 1/3 of the length of the median lobe, except in the <italic><tp:taxon-name><tp:taxon-name-part taxon-name-part-type="genus">Laparocerus</tp:taxon-name-part> <tp:taxon-name-part taxon-name-part-type="species">exiguus</tp:taxon-name-part></tp:taxon-name></italic> group and in <italic><tp:taxon-name><tp:taxon-name-part taxon-name-part-type="genus">Laparocerus</tp:taxon-name-part> <tp:taxon-name-part taxon-name-part-type="species">occulatissimus</tp:taxon-name-part></tp:taxon-name></italic>. Female hemisternites slender with tubular gonostyli inserted subapically.</p></tp:treatment-sec></tp:taxon-treatment>
