# Supplementary material for: Phylogenetic analysis of the genus Laparocerus, with comments on colonisation and diversification in Macaronesia (Coleoptera, Curculionidae, Entiminae)
Source: Zookeys. 2017 Feb 2;(651):1–77. doi: 10.3897/zookeys.651.10097 (PMC5345357; doi:10.3897/zookeys.651.10097)
Supplement: XML Treatment for Canariotrox [file zookeys.651.10097-treatment5.xml]

<!DOCTYPE tp:taxon-treatment
  PUBLIC "-//TaxonX//DTD Taxonomic Treatment Publishing DTD v0 20100105//EN" "tax-treatment-NSO.dtd">
<tp:taxon-treatment xmlns:tp="http://www.plazi.org/taxpub"><tp:treatment-meta><kwd-group><label>Taxon classification</label><kwd><named-content content-type="kingdom">Animalia</named-content></kwd><kwd><named-content content-type="order">Coleoptera</named-content></kwd><kwd><named-content content-type="family">Curculionidae</named-content></kwd></kwd-group><mixed-citation publication-type="journal"><person-group><name><surname>Machado</surname><given-names>Antonio</given-names></name><name><surname>Rodríguez-Expósito</surname><given-names>Eduardo</given-names></name><name><surname>López</surname><given-names>Mercedes</given-names></name><name><surname>Hernández</surname><given-names>Mariano</given-names></name></person-group><article-title>Phylogenetic analysis of the genus <italic><tp:taxon-name><tp:taxon-name-part taxon-name-part-type="genus">Laparocerus</tp:taxon-name-part></tp:taxon-name></italic>, with comments on colonisation and diversification in Macaronesia (<tp:taxon-name><tp:taxon-name-part taxon-name-part-type="order">Coleoptera</tp:taxon-name-part></tp:taxon-name>, <tp:taxon-name><tp:taxon-name-part taxon-name-part-type="family">Curculionidae</tp:taxon-name-part></tp:taxon-name>, <tp:taxon-name><tp:taxon-name-part taxon-name-part-type="subfamily">Entiminae</tp:taxon-name-part></tp:taxon-name>)</article-title><source>Zookeys</source><day>2</day><month>2</month><year>2017</year><volume>2017</volume><issue>651</issue><fpage>1</fpage><lpage>77</lpage><pub-id pub-id-type="doi">10.3897/zookeys.651.10097</pub-id></mixed-citation></tp:treatment-meta><tp:nomenclature><label>Subgenus</label><tp:taxon-name>
            <tp:taxon-name-part taxon-name-part-type="subgenus">Canariotrox</tp:taxon-name-part>
            <object-id xmlns:xlink="http://www.w3.org/1999/xlink" content-type="zoobank" xlink:type="simple">http://zoobank.org/50C6DB37-CDB5-4EE8-A0CE-219BCBC56914</object-id>
          </tp:taxon-name><tp:taxon-authority>Machado</tp:taxon-authority><tp:taxon-status xmlns:xlink="http://www.w3.org/1999/xlink" xlink:type="simple">subg. n.</tp:taxon-status></tp:nomenclature><tp:treatment-sec sec-type="type species" id="SECID0EQUAK"><title>Type species.</title><p>
            <italic><tp:taxon-name><tp:taxon-name-part taxon-name-part-type="genus">Laparocerus</tp:taxon-name-part> <tp:taxon-name-part taxon-name-part-type="species">inaequalis</tp:taxon-name-part></tp:taxon-name></italic> Wollaston, 1864, by present designation (Fig. <xref ref-type="fig" rid="F13">13B</xref>).</p></tp:treatment-sec><tp:treatment-sec sec-type="etymology" id="SECID0EFVAK"><title>Etymology.</title><p>The name is a combination from the Modern Latin demonym ‘canarius‘ (inhabitant of the Canary Islands) and the latinisation of the Greek term ‘trōx’, meaning gnawer, applied to weevils. Gender masculine.</p></tp:treatment-sec><tp:treatment-sec sec-type="Species assigned" id="SECID0EKVAK"><title>Species assigned.</title><p>
            <italic><tp:taxon-name><tp:taxon-name-part taxon-name-part-type="genus">Laparocerus</tp:taxon-name-part> <tp:taxon-name-part taxon-name-part-type="species">abona</tp:taxon-name-part></tp:taxon-name></italic> Machado, 2016; <italic><tp:taxon-name><tp:taxon-name-part taxon-name-part-type="genus">Laparocerus</tp:taxon-name-part> <tp:taxon-name-part taxon-name-part-type="species">acyphus</tp:taxon-name-part></tp:taxon-name></italic> Machado, 2009; <italic><tp:taxon-name><tp:taxon-name-part taxon-name-part-type="genus">Laparocerus</tp:taxon-name-part> <tp:taxon-name-part taxon-name-part-type="species">aeneotinctus</tp:taxon-name-part></tp:taxon-name></italic> Machado, 2009; <italic><tp:taxon-name><tp:taxon-name-part taxon-name-part-type="genus">Laparocerus</tp:taxon-name-part> <tp:taxon-name-part taxon-name-part-type="species">aguiari</tp:taxon-name-part></tp:taxon-name></italic> Machado, 2007; <italic>affinis</italic> Wollaston, 1864; <italic><tp:taxon-name><tp:taxon-name-part taxon-name-part-type="genus">Laparocerus</tp:taxon-name-part> <tp:taxon-name-part taxon-name-part-type="species">crassus</tp:taxon-name-part></tp:taxon-name></italic> Roudier, 1957; <italic><tp:taxon-name><tp:taxon-name-part taxon-name-part-type="genus">Laparocerus</tp:taxon-name-part> <tp:taxon-name-part taxon-name-part-type="species">estevezi</tp:taxon-name-part></tp:taxon-name></italic> Machado, 2012; <italic><tp:taxon-name><tp:taxon-name-part taxon-name-part-type="genus">Laparocerus</tp:taxon-name-part> <tp:taxon-name-part taxon-name-part-type="species">femoralis</tp:taxon-name-part></tp:taxon-name></italic> Machado, 2009; <italic><tp:taxon-name><tp:taxon-name-part taxon-name-part-type="genus">Laparocerus</tp:taxon-name-part> <tp:taxon-name-part taxon-name-part-type="species">hirtus</tp:taxon-name-part></tp:taxon-name></italic> Wollaston, 1864; <italic><tp:taxon-name><tp:taxon-name-part taxon-name-part-type="genus">Laparocerus</tp:taxon-name-part> <tp:taxon-name-part taxon-name-part-type="species">inaequalis</tp:taxon-name-part></tp:taxon-name></italic> Wollaston, 1864; <italic><tp:taxon-name><tp:taxon-name-part taxon-name-part-type="genus">Laparocerus</tp:taxon-name-part> <tp:taxon-name-part taxon-name-part-type="species">occidentalis</tp:taxon-name-part></tp:taxon-name></italic> Wollaston, 1864; <italic><tp:taxon-name><tp:taxon-name-part taxon-name-part-type="genus">Laparocerus</tp:taxon-name-part> <tp:taxon-name-part taxon-name-part-type="species">rugosicollis</tp:taxon-name-part></tp:taxon-name></italic> Uyttenboogaart, 1937; <italic><tp:taxon-name><tp:taxon-name-part taxon-name-part-type="genus">Laparocerus</tp:taxon-name-part> <tp:taxon-name-part taxon-name-part-type="species">tauce</tp:taxon-name-part></tp:taxon-name></italic> Machado, 2016; and <italic><tp:taxon-name><tp:taxon-name-part taxon-name-part-type="genus">Laparocerus</tp:taxon-name-part> <tp:taxon-name-part taxon-name-part-type="species">vestitus</tp:taxon-name-part></tp:taxon-name></italic> Wollaston, 1864.</p></tp:treatment-sec><tp:treatment-sec sec-type="Diagnostic remarks" id="SECID0EB1AK"><title>Diagnostic remarks.</title><p>
            <italic><tp:taxon-name><tp:taxon-name-part taxon-name-part-type="genus">Laparocerus</tp:taxon-name-part></tp:taxon-name></italic> of squarish, rounded or elongated appearance, endemic to the central and western Canary Islands. Species of the <italic><tp:taxon-name><tp:taxon-name-part taxon-name-part-type="genus">Laparocerus</tp:taxon-name-part> <tp:taxon-name-part taxon-name-part-type="species">inaequalis</tp:taxon-name-part></tp:taxon-name></italic> group (+ <italic><tp:taxon-name><tp:taxon-name-part taxon-name-part-type="genus">Laparocerus</tp:taxon-name-part> <tp:taxon-name-part taxon-name-part-type="species">vestitus</tp:taxon-name-part></tp:taxon-name></italic> and <italic><tp:taxon-name><tp:taxon-name-part taxon-name-part-type="genus">Laparocerus</tp:taxon-name-part> <tp:taxon-name-part taxon-name-part-type="species">affinis</tp:taxon-name-part></tp:taxon-name></italic>) may be small (4.2–8.2 mm), have shiny or metallic integument, and elytra bearing long silky hairs, while the rest of species (<italic><tp:taxon-name><tp:taxon-name-part taxon-name-part-type="genus">Laparocerus</tp:taxon-name-part> <tp:taxon-name-part taxon-name-part-type="species">occidentalis</tp:taxon-name-part></tp:taxon-name></italic> group) <!--PageBreak-->are of larger size (6.2–1.2 mm), with matt integuments, and elytra beset with small setae more or less protruding from the vestiture of scales. Antennae thin and long, with capitated escape. Apex of male protibia incurved with blunt outer angle (except in <italic><tp:taxon-name><tp:taxon-name-part taxon-name-part-type="genus">Laparocerus</tp:taxon-name-part> <tp:taxon-name-part taxon-name-part-type="species">vestitus</tp:taxon-name-part></tp:taxon-name></italic> and <italic><tp:taxon-name><tp:taxon-name-part taxon-name-part-type="genus">Laparocerus</tp:taxon-name-part> <tp:taxon-name-part taxon-name-part-type="species">affinis</tp:taxon-name-part></tp:taxon-name></italic>).</p><p>Gonoporal diverticulum of the internal sac of penis as long or longer than the blind diverticulum. Gonostyli tubular inserted at apex of hemisternites. Female terguite VIII ending sharp-pointed (plough-like) and spiculum ventrale (sternite VIII) very robust, spearheaded, with lamina as long as apodeme and with short marginal cirri. This feature is surely related to a special case of oviposition (punching a hard substrate?) and is a good diagnostic character, but not exclusive to this subgenus. Within <italic><tp:taxon-name><tp:taxon-name-part taxon-name-part-type="genus">Laparocerus</tp:taxon-name-part></tp:taxon-name></italic>, the same plough-like structure is present in <tp:taxon-name><tp:taxon-name-part taxon-name-part-type="genus">Laparocerus</tp:taxon-name-part> (<tp:taxon-name-part taxon-name-part-type="subgenus">Purpuranius</tp:taxon-name-part>) <tp:taxon-name-part taxon-name-part-type="species">calvus</tp:taxon-name-part></tp:taxon-name>, and to some extent in <tp:taxon-name><tp:taxon-name-part taxon-name-part-type="genus">Laparocerus</tp:taxon-name-part> (<tp:taxon-name-part taxon-name-part-type="subgenus">Atlantis</tp:taxon-name-part>) <tp:taxon-name-part taxon-name-part-type="species">clavatus</tp:taxon-name-part></tp:taxon-name>. It is also known from other weevil genera.</p><!--PageBreak--></tp:treatment-sec><tp:treatment-sec><!--Section generated to contain objects referenced in tp:taxon-treatment.--><fig id="F13" position="float" orientation="portrait"><label>Figure 13.</label><caption><p>
          <italic><tp:taxon-name><tp:taxon-name-part taxon-name-part-type="genus">Laparocerus</tp:taxon-name-part></tp:taxon-name></italic> subgenus type species. <bold>A</bold> <italic><tp:taxon-name><tp:taxon-name-part taxon-name-part-type="genus">Laparocerus</tp:taxon-name-part></tp:taxon-name></italic> (<italic><tp:taxon-name><tp:taxon-name-part taxon-name-part-type="subgenus">Belicarius</tp:taxon-name-part></tp:taxon-name></italic> subg. n.) <italic>mendicus</italic> Wollaston, 1864 <bold>B</bold> <italic><tp:taxon-name><tp:taxon-name-part taxon-name-part-type="genus">Laparocerus</tp:taxon-name-part></tp:taxon-name></italic> (<italic><tp:taxon-name><tp:taxon-name-part taxon-name-part-type="subgenus">Canariotrox</tp:taxon-name-part></tp:taxon-name></italic> subg. n.) <italic>inaequalis inaequalis</italic> Wollaston, 1864.</p></caption><graphic xmlns:xlink="http://www.w3.org/1999/xlink" xlink:href="zookeys-651-001-g013.jpg" position="float" orientation="portrait" xlink:type="simple" id="oo_120893.jpg"/></fig></tp:treatment-sec></tp:taxon-treatment>
